# Supplementary material for: Whole-genome sequence analysis of SFTS bunyavirus in Huzhou, China
Source: PLoS One. 2025 Feb 11;20(2):e0318742. doi: 10.1371/journal.pone.0318742 (PMC11813122; doi:10.1371/journal.pone.0318742)
Supplement: S5 Table — (XLSX) [file pone.0318742.s005.xlsx]

## Sheet: M Details of amino acid sites
M氨基酸位点	BNY19003_M	BNY20005_M	BNY20006_M	BNY21002_M	BNY22005_M	BNY23017_M	BNY23028_M	KY362364.1_human_A	KF374684.1_human_B	JQ670930.1_human_C	KY440776.1_human_D	KF791957.1_haemaphysalis longicornis_A	KR230785.1_haemaphysalis longicornis_B
1	M	M	M	M	M	M	M	M	M	M	M	M	M
2	M	M	M	M	M	M	M	M	M	M	M	M	M
3	K	K	K	K	K	K	K	K	K	K	K	K	K
4	V	V	V	V	V	V	V	V	V	V	V	V	V
5	I	I	I	I	I	I	I	I	I	I	I	I	I
6	W	W	W	W	W	W	W	W	W	W	W	W	W
7	F	F	F	F	F	F	F	F	F	F	F	F	F
8	S	S	S	S	S	S	S	S	S	S	S	S	S
9	S	S	S	S	S	S	S	S	S	S	S	S	S
10	L	L	L	L	L	L	L	L	L	L	L	L	L
11	I	I	I	I	I	I	I	I	I	I	V	I	V
12	C	C	C	C	C	C	C	C	C	C	C	C	C
13	L	L	L	L	L	L	L	L	L	L	L	L	L
14	V	V	V	V	V	V	V	V	V	V	V	V	V
15	I	I	I	I	I	I	I	I	I	I	I	I	I
16	Q	Q	Q	Q	Q	Q	Q	Q	Q	Q	Q	Q	Q
17	C	C	C	C	C	C	C	C	C	C	C	C	C
18	S	S	S	S	S	S	S	G	S	S	S	G	S
19	G	G	G	G	G	G	G	G	G	G	G	G	G
20	D	D	D	D	D	D	D	D	D	D	D	D	D
21	T	S	S	T	S	S	S	T	T	T	S	T	T
22	G	G	G	G	G	G	G	G	G	G	G	G	G
23	P	P	P	P	P	P	P	P	P	P	P	P	P
24	I	I	I	I	I	I	I	I	I	I	I	I	I
25	I	I	I	I	I	I	I	I	I	I	I	I	I
26	C	C	C	C	C	C	C	C	C	C	C	C	C
27	A	A	A	A	A	A	A	A	A	A	A	A	A
28	G	G	G	G	G	G	G	G	G	G	G	G	G
29	P	P	P	P	P	P	P	P	P	P	P	P	P
30	I	I	I	I	I	I	I	I	I	I	I	I	I
31	H	H	H	H	H	H	H	H	H	H	H	H	H
32	S	S	S	S	S	S	S	S	S	S	S	S	S
33	N	N	N	N	N	N	N	N	N	N	N	N	N
34	K	K	K	K	K	K	K	K	K	K	K	K	K
35	S	S	S	S	S	S	S	S	S	S	S	S	S
36	A	A	A	A	A	A	A	A	A	A	A	A	A
37	N	G	G	D	G	G	G	D	N	D	G	D	N
38	I	I	I	I	I	I	I	I	I	I	I	I	I
39	P	P	P	P	P	P	P	P	P	P	P	P	P
40	H	H	H	H	H	H	H	H	H	H	H	H	H
41	L	L	L	L	L	L	L	L	L	L	L	L	L
42	L	L	L	L	L	L	L	L	L	L	L	L	L
43	G	G	G	G	G	G	G	G	G	G	G	G	G
44	Y	Y	Y	Y	Y	Y	Y	Y	Y	Y	Y	Y	Y
45	S	S	S	S	S	S	S	S	S	S	S	S	S
46	E	E	E	E	E	E	E	E	E	E	E	E	E
47	K	K	K	K	K	K	K	K	K	K	K	K	K
48	I	I	I	I	I	I	I	I	I	I	I	I	I
49	C	C	C	C	C	C	C	C	C	C	C	C	C
50	Q	Q	Q	Q	Q	Q	Q	Q	Q	Q	Q	Q	Q
51	I	I	I	I	I	I	I	I	I	I	I	I	I
52	D	D	D	D	D	D	D	D	D	D	D	D	D
53	R	R	R	R	R	R	R	R	R	R	R	R	R
54	L	L	L	L	L	L	L	L	L	L	L	L	L
55	I	I	I	I	I	I	I	I	I	I	I	I	I
56	H	H	H	H	H	H	H	H	H	H	H	H	H
57	V	V	V	V	V	V	V	V	V	V	V	V	V
58	S	S	S	S	S	S	S	S	S	S	S	S	S
59	S	S	S	S	S	S	S	S	S	S	S	S	S
60	W	W	W	W	W	W	W	W	W	W	W	W	W
61	L	L	L	L	L	L	L	L	L	L	L	L	L
62	R	R	R	R	R	R	R	R	R	R	R	R	R
63	N	N	N	N	N	N	N	N	N	N	N	N	N
64	H	H	H	H	H	H	H	H	H	H	H	H	H
65	S	S	S	S	S	S	S	S	S	S	S	S	S
66	Q	Q	Q	Q	Q	Q	Q	Q	Q	Q	Q	Q	Q
67	F	F	F	F	F	F	F	F	F	F	F	F	F
68	Q	Q	Q	Q	Q	Q	Q	Q	Q	Q	Q	Q	Q
69	G	G	G	G	G	G	G	G	G	G	G	G	G
70	Y	Y	Y	Y	Y	Y	Y	Y	Y	Y	Y	Y	Y
71	V	V	V	V	V	V	V	V	V	V	V	V	V
72	G	G	G	G	G	G	G	G	G	G	G	G	G
73	Q	Q	Q	Q	Q	Q	Q	Q	Q	Q	Q	Q	Q
74	R	R	R	R	R	R	R	R	R	R	R	R	R
75	G	G	G	G	G	G	G	G	G	G	G	G	G
76	G	G	G	G	G	G	G	G	G	G	G	G	G
77	R	R	R	R	R	R	R	R	R	R	R	R	R
78	S	S	S	S	S	S	S	S	S	S	S	S	S
79	Q	Q	Q	Q	Q	Q	Q	Q	Q	Q	Q	Q	Q
80	V	V	V	V	V	V	V	V	V	V	V	V	V
81	S	S	S	S	S	S	S	S	S	S	S	S	S
82	Y	Y	Y	Y	Y	Y	Y	Y	Y	Y	Y	Y	Y
83	Y	Y	Y	Y	Y	Y	Y	Y	Y	Y	Y	Y	Y
84	P	P	P	P	P	P	P	P	P	P	P	P	P
85	A	A	A	A	A	A	A	A	A	A	A	A	A
86	E	E	E	E	E	E	E	E	E	E	E	E	E
87	N	N	N	N	N	N	N	N	N	N	N	N	N
88	S	S	S	S	S	S	S	S	S	S	S	S	S
89	Y	Y	Y	Y	Y	Y	Y	Y	Y	Y	Y	Y	Y
90	S	S	S	S	S	S	S	S	S	S	S	S	S
91	R	R	R	R	R	R	R	R	R	R	R	R	R
92	W	W	W	W	W	W	W	W	W	W	W	W	W
93	S	S	S	S	S	S	S	S	S	S	S	S	S
94	G	G	G	G	G	G	G	G	G	G	G	G	G
95	L	L	L	L	L	L	L	L	L	L	L	L	L
96	L	L	L	L	L	L	L	L	L	L	L	L	L
97	S	S	S	S	S	S	S	S	S	S	S	S	S
98	P	P	P	P	P	P	P	P	P	P	P	P	P
99	C	C	C	C	C	C	C	C	C	C	C	C	C
100	D	D	D	D	D	D	D	D	D	D	D	D	D
101	A	A	A	A	A	A	A	A	A	A	A	A	A
102	D	D	D	D	D	D	D	D	D	D	D	D	D
103	W	W	W	W	W	W	W	W	W	W	W	W	W
104	L	L	L	L	L	L	L	L	L	L	L	L	L
105	G	G	G	G	G	G	G	G	G	G	G	G	G
106	M	M	M	M	M	M	M	M	M	M	M	M	M
107	L	L	L	L	L	L	L	L	L	L	L	L	L
108	V	V	V	V	V	V	V	V	V	V	V	V	V
109	V	V	V	V	V	V	V	V	V	V	V	V	V
110	K	K	K	K	K	K	K	K	K	K	K	K	K
111	R	K	K	K	K	K	K	K	K	K	K	K	K
112	A	A	A	A	A	A	A	A	A	A	A	A	A
113	K	K	K	K	K	K	K	K	K	K	K	K	K
114	G	G	G	G	G	G	G	G	G	G	G	G	G
115	S	S	S	S	S	S	S	S	S	S	S	S	S
116	D	D	D	D	D	D	D	D	D	D	D	D	D
117	M	M	M	M	M	M	M	M	M	M	M	M	M
118	I	I	I	I	I	I	I	I	I	I	I	I	I
119	V	V	V	V	V	V	V	V	V	V	V	V	V
120	P	P	P	P	P	P	P	P	P	P	P	P	P
121	G	G	G	G	G	G	G	G	G	G	G	G	G
122	P	P	P	P	P	P	P	P	P	P	P	P	P
123	S	S	S	S	S	S	S	S	S	S	S	S	S
124	Y	Y	Y	Y	Y	Y	Y	Y	Y	Y	Y	Y	Y
125	K	K	K	K	K	K	K	K	K	K	K	K	K
126	G	G	G	G	G	G	G	G	G	G	G	G	G
127	K	K	K	K	K	K	K	K	K	K	K	K	K
128	V	V	V	V	V	V	V	V	V	V	V	V	V
129	F	F	F	F	F	F	F	F	F	F	F	F	F
130	F	F	F	F	F	F	F	F	F	F	F	F	F
131	E	E	E	E	E	E	E	E	E	E	E	E	E
132	R	R	R	R	R	R	R	R	R	R	R	R	R
133	P	P	P	P	P	P	P	P	P	P	P	P	P
134	T	T	T	T	T	T	T	T	T	T	T	T	T
135	F	F	F	F	F	F	F	F	F	F	F	F	F
136	D	D	D	D	D	D	D	D	D	D	D	D	D
137	G	G	G	G	G	G	G	G	G	G	G	G	G
138	Y	Y	Y	Y	Y	Y	Y	Y	Y	Y	Y	Y	Y
139	V	V	V	V	V	V	V	V	V	V	V	V	V
140	G	G	G	G	G	G	G	G	G	G	G	G	G
141	W	W	W	W	W	W	W	W	W	W	W	W	W
142	G	G	G	G	G	G	G	G	G	G	G	G	G
143	C	C	C	C	C	C	C	C	C	C	C	C	C
144	G	G	G	G	G	G	G	G	G	G	G	G	G
145	S	S	S	S	S	S	S	S	S	S	S	S	S
146	G	G	G	G	G	G	G	G	G	G	G	G	G
147	K	K	K	K	K	K	K	K	K	K	K	K	K
148	S	S	S	S	S	S	S	S	S	S	S	S	S
149	R	R	R	R	R	R	R	R	R	R	R	R	R
150	T	T	T	T	T	T	T	T	T	T	T	T	T
151	E	E	E	E	E	E	E	E	E	E	E	E	E
152	S	S	S	S	S	S	S	S	S	S	S	S	S
153	G	G	G	G	G	G	G	G	G	G	G	G	G
154	E	E	E	E	E	E	E	E	E	E	E	E	E
155	L	L	L	L	L	L	L	L	L	L	L	L	L
156	C	C	C	C	C	C	C	C	C	C	C	C	C
157	S	S	S	S	S	S	S	S	S	S	S	S	S
158	S	S	S	S	S	S	S	S	S	S	S	S	S
159	D	D	D	D	D	D	D	D	D	D	D	D	D
160	S	S	S	S	S	S	S	S	S	S	S	S	S
161	G	G	G	G	G	G	G	G	G	G	G	R	G
162	T	T	T	T	T	T	T	T	T	T	T	T	T
163	S	S	S	S	S	S	S	S	S	S	S	S	S
164	S	S	S	S	S	S	S	S	S	S	S	S	S
165	G	G	G	G	G	G	G	G	G	G	G	G	G
166	L	L	L	L	L	L	L	L	L	L	L	L	L
167	L	L	L	L	L	L	L	L	L	L	L	L	L
168	P	P	P	P	P	P	P	P	P	P	P	P	P
169	S	S	S	S	S	S	S	S	S	S	S	S	S
170	D	D	D	D	D	D	D	D	D	D	D	D	D
171	R	R	R	R	R	R	R	R	R	R	R	R	R
172	V	V	V	V	V	V	V	V	V	V	V	V	V
173	L	L	L	L	L	L	L	L	L	L	L	L	L
174	W	W	W	W	W	W	W	W	W	W	W	W	W
175	I	I	I	I	I	I	I	I	I	I	I	I	I
176	G	G	G	G	G	G	G	G	G	G	G	G	G
177	D	D	D	D	D	D	D	D	D	D	D	D	D
178	V	V	V	V	V	V	V	V	V	V	V	V	V
179	A	A	A	A	A	A	A	A	A	A	A	A	A
180	C	C	C	C	C	C	C	C	C	C	C	C	C
181	Q	Q	Q	Q	Q	Q	Q	Q	Q	Q	Q	Q	Q
182	P	P	P	P	P	P	P	P	P	P	P	P	P
183	M	M	M	M	M	M	M	M	M	M	M	M	M
184	T	T	T	T	T	T	T	T	T	T	T	T	T
185	P	P	P	P	P	P	P	P	P	P	P	P	P
186	I	I	I	I	I	I	I	I	I	I	I	I	I
187	P	P	P	P	P	P	P	P	P	P	P	P	P
188	E	E	E	E	E	E	E	E	E	E	E	E	E
189	E	E	E	E	E	E	E	E	E	E	E	E	E
190	T	T	T	T	T	T	T	T	T	T	T	T	T
191	F	F	F	F	F	F	F	F	F	F	F	F	F
192	L	L	L	L	L	L	L	L	L	L	L	L	L
193	E	E	E	E	E	E	E	E	E	E	E	E	E
194	L	L	L	L	L	L	L	L	L	L	L	L	L
195	K	K	K	K	K	K	K	K	K	K	K	K	K
196	S	S	S	S	S	S	S	S	S	S	S	S	S
197	F	F	F	F	F	F	F	F	F	F	F	F	F
198	S	S	S	S	S	S	S	S	S	S	S	S	S
199	Q	Q	Q	Q	Q	Q	Q	Q	Q	Q	Q	Q	Q
200	S	S	S	S	S	S	S	S	S	S	S	S	S
201	E	E	E	E	E	E	E	E	E	E	E	E	E
202	F	F	F	F	F	F	F	F	F	F	F	F	F
203	P	P	P	P	P	P	P	P	P	P	P	P	P
204	D	D	D	D	D	D	D	D	D	D	D	D	D
205	I	I	I	I	I	I	I	I	I	I	I	I	I
206	C	C	C	C	C	C	C	C	C	C	C	C	C
207	K	K	K	K	K	K	K	K	K	K	K	K	K
208	I	I	I	I	I	I	I	I	I	I	I	I	I
209	D	D	D	D	D	D	D	D	D	D	D	D	D
210	G	G	G	G	G	G	G	G	G	G	G	G	G
211	I	I	I	I	I	I	I	I	I	I	I	I	I
212	V	V	V	V	V	V	V	V	V	V	V	V	V
213	F	F	F	F	F	F	F	F	F	F	F	F	F
214	N	N	N	N	N	N	N	N	N	N	N	N	N
215	Q	Q	Q	Q	Q	Q	Q	Q	Q	Q	Q	Q	Q
216	C	C	C	C	C	C	C	C	C	C	C	C	C
217	D	E	E	E	E	E	E	E	E	E	E	E	D
218	S	G	G	G	G	G	G	G	S	G	G	G	S
219	E	E	E	E	E	E	E	E	E	E	E	E	E
220	S	S	S	S	S	S	S	S	S	S	S	S	S
221	L	L	L	L	L	L	L	L	L	L	L	L	L
222	P	P	P	P	P	P	P	P	P	P	P	P	P
223	Q	Q	Q	Q	Q	Q	Q	Q	Q	Q	Q	Q	Q
224	P	P	P	P	P	P	P	P	P	P	P	P	P
225	F	F	F	F	F	F	F	F	F	F	F	F	F
226	D	D	D	D	D	D	D	D	D	D	D	D	D
227	V	V	V	V	V	V	V	V	V	V	V	V	V
228	A	A	A	A	A	A	A	A	A	A	A	A	A
229	W	W	W	W	W	W	W	W	W	W	W	W	W
230	M	M	M	M	M	M	M	M	M	M	M	M	M
231	D	D	D	D	D	D	D	D	D	D	D	D	D
232	V	V	V	V	V	V	V	V	V	V	V	V	V
233	G	G	G	G	G	G	G	G	G	G	G	G	G
234	H	H	H	H	H	H	H	H	H	H	H	H	H
235	S	S	S	S	S	S	S	S	S	S	S	S	S
236	H	H	H	H	H	H	H	H	H	H	H	H	H
237	K	K	K	K	K	K	K	K	K	K	K	K	K
238	I	I	I	I	I	I	I	I	I	I	I	I	I
239	I	I	I	I	I	I	I	I	I	I	I	I	I
240	M	M	M	M	M	M	M	M	M	M	M	M	M
241	R	R	R	R	R	R	R	R	R	R	R	R	R
242	E	E	E	E	E	E	E	E	E	E	E	E	E
243	H	H	H	H	H	H	H	H	H	H	H	H	H
244	K	K	K	K	K	K	K	K	K	K	K	K	K
245	T	T	T	T	T	T	T	T	T	T	T	T	T
246	K	K	K	K	K	K	K	K	K	K	K	K	K
247	W	W	W	W	W	W	W	W	W	W	W	W	W
248	V	V	V	V	V	V	V	V	V	V	V	V	V
249	Q	Q	Q	Q	Q	Q	Q	Q	Q	Q	Q	Q	Q
250	E	E	E	E	E	E	E	E	E	E	E	E	E
251	S	S	S	S	S	S	S	S	S	S	S	S	S
252	S	S	S	S	S	S	S	S	S	S	S	S	S
253	S	S	S	S	S	S	S	S	S	S	S	S	S
254	K	K	K	K	K	K	K	K	K	K	K	K	K
255	D	D	D	D	D	D	D	D	D	D	D	D	D
256	F	F	F	F	F	F	F	F	F	F	F	F	F
257	V	V	V	V	V	V	V	V	V	V	V	V	V
258	C	C	C	C	C	C	C	C	C	C	C	C	C
259	Y	Y	Y	Y	Y	Y	Y	Y	Y	Y	Y	Y	Y
260	K	K	K	K	K	K	K	K	K	K	K	K	K
261	E	E	E	E	E	E	E	E	E	E	E	E	E
262	G	G	G	G	G	G	G	G	G	G	G	G	G
263	T	T	T	T	T	T	T	T	T	T	T	T	T
264	G	G	G	G	G	G	G	G	G	G	G	G	G
265	P	P	P	P	P	P	P	P	P	P	P	P	P
266	C	C	C	C	C	C	C	C	C	C	C	C	C
267	S	S	S	S	S	S	S	S	S	S	S	S	S
268	E	E	E	E	E	E	E	E	E	E	E	E	E
269	S	S	S	S	S	S	S	S	S	S	S	S	S
270	E	E	E	E	E	E	E	E	E	E	E	E	E
271	E	E	E	E	E	E	E	E	E	E	E	E	E
272	K	K	K	K	K	K	K	K	K	K	K	K	K
273	T	A	A	T	A	A	T	T	T	T	A	T	T
274	C	C	C	C	C	C	C	C	C	C	C	C	C
275	K	K	K	K	K	K	K	K	K	K	K	K	K
276	T	T	T	T	T	T	T	T	T	T	T	T	T
277	S	S	S	S	S	S	S	S	S	S	S	S	S
278	G	G	G	G	G	G	G	G	G	G	G	G	G
279	S	S	S	S	S	S	S	S	S	S	S	S	S
280	C	C	C	C	C	C	C	C	C	C	C	C	C
281	R	R	R	R	R	R	R	R	R	R	R	R	R
282	G	G	G	G	G	G	G	G	G	G	G	G	G
283	D	D	D	D	D	D	D	D	D	D	D	D	D
284	M	M	M	M	M	M	M	M	M	M	M	M	M
285	Q	Q	Q	Q	Q	Q	Q	Q	Q	Q	Q	Q	Q
286	F	F	F	F	F	F	F	F	F	F	F	F	F
287	C	C	C	C	C	C	C	C	C	C	C	C	C
288	K	K	K	K	K	K	K	K	K	K	K	K	K
289	V	V	V	V	V	V	V	V	V	V	V	V	V
290	A	A	A	A	A	A	A	A	A	A	A	A	A
291	G	G	G	G	G	G	G	G	G	G	G	G	G
292	C	C	C	C	C	C	C	C	C	C	C	C	C
293	E	E	E	E	E	E	E	E	E	E	E	E	E
294	H	H	H	H	H	H	H	H	H	H	H	H	H
295	G	G	G	G	G	G	G	G	G	G	G	G	G
296	E	E	E	E	E	E	E	E	E	E	E	E	E
297	E	E	E	E	E	E	E	E	E	E	E	E	E
298	A	A	A	A	A	A	A	A	A	A	A	A	A
299	S	S	S	S	S	S	S	S	S	S	S	S	S
300	E	D	D	E	D	D	E	E	E	E	E	E	E
301	A	A	A	A	A	A	A	A	A	A	A	A	A
302	K	K	K	K	K	K	K	K	K	K	K	K	K
303	C	C	C	C	C	C	C	C	C	C	C	C	C
304	R	R	R	R	R	R	R	R	R	R	R	R	R
305	C	C	C	C	C	C	C	C	C	C	C	C	C
306	S	S	S	S	S	S	S	S	S	S	S	S	S
307	L	L	L	L	L	L	L	L	L	L	L	L	L
308	V	V	V	V	V	V	V	V	V	V	V	V	V
309	H	H	H	H	H	H	H	H	H	H	H	H	H
310	K	K	K	K	K	K	K	K	K	K	K	K	K
311	P	P	P	P	P	P	P	P	P	P	P	P	P
312	G	G	G	G	G	G	G	G	G	G	G	G	G
313	E	E	E	E	E	E	E	E	E	E	E	E	E
314	V	V	V	V	V	V	V	V	V	V	V	V	V
315	V	V	V	V	V	V	V	V	V	V	V	V	V
316	V	V	V	V	V	V	V	V	V	V	V	V	V
317	S	S	S	S	S	S	S	S	S	S	S	S	S
318	Y	Y	Y	Y	Y	Y	Y	Y	Y	Y	Y	Y	Y
319	G	G	G	G	G	G	G	G	G	G	G	G	G
320	G	G	G	G	G	G	G	G	G	G	G	G	G
321	M	M	M	M	M	M	M	M	M	M	M	M	M
322	R	R	R	R	R	R	R	R	R	R	R	R	R
323	V	V	V	I	V	V	V	V	V	I	V	V	V
324	R	R	R	R	R	R	R	R	R	R	R	R	R
325	P	P	P	P	P	P	P	P	P	P	P	P	P
326	K	K	K	K	K	K	K	K	K	K	K	K	K
327	C	C	C	C	C	C	C	C	C	C	C	C	C
328	Y	Y	Y	Y	Y	Y	Y	Y	Y	Y	Y	Y	Y
329	G	G	G	G	G	G	G	G	G	G	G	G	G
330	F	F	F	F	F	F	F	F	F	F	F	F	F
331	S	S	S	S	S	S	S	S	S	S	S	S	S
332	R	R	R	R	R	R	R	R	R	R	R	R	R
333	M	M	M	M	M	M	M	M	M	M	M	M	M
334	M	M	M	M	M	M	M	M	M	M	M	M	M
335	A	A	A	A	A	A	A	A	A	A	A	A	A
336	T	T	T	T	T	T	T	T	T	T	T	T	T
337	L	L	L	L	L	L	L	L	L	L	M	L	L
338	E	E	E	E	E	E	E	E	E	E	E	E	E
339	V	V	V	V	V	V	V	V	V	V	V	V	V
340	N	N	N	N	N	N	N	N	N	N	N	S	N
341	P	P	P	P	P	P	E	Q	P	P	P	Q	P
342	P	P	P	P	P	P	P	P	P	P	P	P	P
343	E	E	E	E	E	E	E	E	E	E	E	E	E
344	Q	Q	Q	Q	Q	Q	Q	Q	Q	Q	Q	Q	Q
345	R	R	R	R	R	R	R	R	R	R	R	R	R
346	I	I	I	I	I	I	I	I	I	I	I	I	I
347	G	G	G	G	G	G	G	G	G	G	G	G	G
348	Q	Q	Q	Q	Q	Q	Q	Q	Q	Q	Q	Q	Q
349	C	C	C	C	C	C	C	C	C	C	C	C	C
350	T	T	T	T	T	T	T	T	T	T	T	T	T
351	G	G	G	G	G	G	G	G	G	G	G	G	G
352	C	C	C	C	C	C	C	C	C	C	C	C	C
353	H	H	H	H	H	H	Q	H	H	H	H	H	H
354	L	L	L	L	L	L	L	L	L	L	L	L	L
355	E	E	E	E	E	E	E	E	E	E	E	E	E
356	C	C	C	C	C	C	C	C	C	C	C	C	C
357	I	I	I	I	I	I	I	I	I	I	I	I	I
358	N	N	N	N	N	N	N	N	N	N	N	N	N
359	G	G	G	G	G	G	G	G	G	G	G	G	G
360	G	G	G	G	G	G	G	G	G	G	G	G	G
361	V	V	V	V	V	V	V	V	V	V	V	V	V
362	R	R	R	R	R	R	R	R	R	R	R	R	R
363	L	L	L	L	L	L	L	L	L	L	L	L	L
364	I	I	I	I	I	I	I	I	V	I	I	I	I
365	T	T	T	T	T	T	T	T	T	T	T	T	T
366	L	L	L	L	L	L	L	L	L	L	L	L	L
367	T	T	T	T	T	T	T	T	T	T	T	T	T
368	S	S	S	S	S	S	S	S	S	S	S	S	S
369	E	E	E	E	E	E	E	E	E	E	E	E	E
370	L	L	L	L	L	L	L	L	L	L	L	L	L
371	K	K	K	K	K	K	K	K	K	K	K	K	K
372	S	S	S	S	S	S	S	S	S	S	S	S	S
373	A	A	A	A	A	A	A	A	A	A	A	A	A
374	T	T	T	T	T	T	T	T	T	T	T	T	T
375	V	V	V	V	V	V	V	V	V	V	V	V	V
376	C	C	C	C	C	C	C	C	C	C	C	C	C
377	A	A	A	A	A	A	A	A	A	A	A	A	A
378	S	S	S	S	S	S	S	S	S	S	S	S	S
379	H	H	H	H	H	H	H	H	H	H	H	H	H
380	F	F	F	F	F	F	F	F	F	F	F	F	F
381	C	C	C	C	C	C	C	C	C	C	C	C	C
382	S	S	S	S	S	S	S	S	S	S	S	S	S
383	S	S	S	S	S	S	S	S	S	S	S	S	S
384	A	A	A	A	A	A	A	A	A	A	A	A	A
385	T	T	T	T	T	T	T	T	T	T	T	T	T
386	S	S	S	S	S	S	S	S	S	S	S	S	S
387	G	G	G	G	G	G	G	G	G	G	G	G	G
388	K	K	K	K	K	K	K	K	K	K	K	K	K
389	K	K	K	K	K	K	K	K	K	K	K	K	K
390	S	S	S	N	S	S	S	S	S	N	S	S	S
391	T	T	T	T	T	T	T	T	T	T	T	T	T
392	E	E	E	E	E	E	E	E	E	E	E	E	E
393	I	I	I	I	I	I	I	I	I	I	I	I	I
394	Q	Q	Q	Q	Q	Q	Q	Q	Q	Q	H	Q	Q
395	F	F	F	F	F	F	F	F	F	F	F	F	F
396	H	H	H	H	H	H	H	H	H	H	H	H	H
397	S	S	S	S	S	S	S	S	S	S	S	S	S
398	G	G	G	G	G	G	G	G	G	G	G	G	G
399	S	S	S	S	S	S	S	S	S	S	S	S	S
400	L	L	L	L	L	L	L	L	L	L	L	L	L
401	V	V	V	V	V	V	V	V	V	V	V	V	V
402	G	G	G	G	G	G	G	G	G	G	G	G	G
403	K	K	K	K	K	K	K	K	K	K	K	K	K
404	A	T	T	T	T	T	T	T	A	T	A	T	A
405	A	A	A	A	A	A	A	A	A	A	A	A	A
406	I	I	I	I	I	I	I	I	I	I	I	I	I
407	H	H	H	H	H	H	H	H	H	H	H	H	H
408	V	V	V	I	V	V	V	V	V	V	V	V	V
409	K	K	K	K	K	K	K	K	K	K	K	K	K
410	G	G	G	G	G	G	G	G	G	G	G	G	G
411	A	A	A	A	A	A	A	A	A	A	A	A	A
412	L	L	L	L	L	L	L	L	L	L	L	L	L
413	V	V	V	V	V	V	V	V	V	V	V	V	V
414	D	D	D	D	D	D	D	D	D	D	D	D	D
415	G	G	G	G	G	G	G	G	G	G	G	G	G
416	T	T	T	T	T	T	T	T	T	T	T	T	T
417	E	E	E	D	E	E	E	E	E	D	E	E	E
418	F	F	F	F	F	F	F	F	F	F	F	F	F
419	T	T	T	T	T	T	T	T	T	T	T	T	T
420	F	F	F	F	F	F	F	F	F	F	F	F	F
421	E	E	E	E	E	E	E	E	E	E	E	E	E
422	G	G	G	G	G	G	G	G	G	G	G	G	G
423	S	S	S	S	S	S	S	S	S	S	S	S	S
424	C	C	C	C	C	C	C	C	C	C	C	C	C
425	M	M	M	M	M	M	M	M	M	M	M	M	M
426	F	F	F	F	F	F	F	F	F	F	F	F	F
427	P	P	P	P	P	P	P	P	P	P	P	P	P
428	D	D	D	D	D	D	D	D	D	D	D	D	D
429	G	G	G	G	G	G	G	G	G	G	G	G	G
430	C	C	C	C	C	C	C	C	C	C	C	C	C
431	D	D	D	D	D	D	D	D	D	D	N	D	D
432	A	A	A	A	A	A	A	A	A	A	A	A	A
433	V	V	V	V	V	V	V	V	V	V	V	V	V
434	D	D	D	D	D	D	D	D	D	D	D	D	D
435	C	C	C	C	C	C	C	C	C	C	C	C	C
436	T	T	T	T	T	T	T	T	T	T	T	T	T
437	F	F	F	F	F	F	F	F	F	F	F	F	F
438	C	C	C	C	C	C	C	C	C	C	C	C	C
439	R	R	R	R	R	R	R	R	R	R	R	R	R
440	E	E	E	E	E	E	E	E	E	E	E	E	E
441	F	F	F	F	F	F	F	F	F	F	F	F	F
442	L	L	L	L	L	L	L	L	L	L	L	L	L
443	K	K	K	K	K	K	K	K	K	K	K	K	K
444	N	N	N	N	N	N	N	N	N	N	N	N	N
445	P	P	P	P	P	P	P	P	P	P	P	P	P
446	Q	Q	Q	Q	Q	Q	Q	Q	Q	Q	Q	Q	Q
447	C	C	C	C	C	C	C	C	C	C	C	C	C
448	Y	Y	Y	Y	Y	Y	Y	Y	Y	Y	Y	Y	Y
449	P	P	P	P	P	P	P	P	P	P	P	P	P
450	A	A	A	A	A	A	A	A	A	A	A	A	A
451	K	K	K	K	K	K	K	K	K	K	K	K	K
452	K	K	K	K	K	K	K	K	K	K	K	K	K
453	W	W	W	W	W	W	W	W	W	W	W	W	W
454	L	L	L	L	L	L	L	L	L	L	L	L	L
455	F	F	F	F	F	F	F	F	F	F	F	F	F
456	I	I	I	I	I	I	I	I	I	I	I	I	I
457	I	L	L	I	L	L	L	I	I	I	I	I	I
458	I	I	I	I	I	I	I	I	I	I	I	I	I
459	V	V	V	V	V	V	V	V	V	V	V	V	V
460	I	I	I	I	I	I	I	I	I	I	I	I	I
461	L	L	L	L	L	L	L	L	L	L	L	L	L
462	L	L	L	L	L	L	L	L	L	L	L	L	L
463	G	G	G	G	G	G	G	G	G	G	G	G	G
464	Y	Y	Y	Y	Y	Y	Y	Y	Y	Y	Y	Y	Y
465	A	A	A	A	A	A	A	A	A	A	A	A	A
466	G	G	G	G	G	G	G	G	G	G	G	G	G
467	L	L	L	L	L	L	L	L	L	L	L	L	L
468	M	M	M	M	M	M	M	M	M	M	M	M	M
469	L	L	L	L	L	L	L	L	L	L	L	L	L
470	L	I	I	L	I	I	I	L	L	L	L	L	L
471	T	T	T	T	T	T	T	T	T	T	T	T	T
472	N	N	N	N	N	N	N	N	N	N	N	N	N
473	V	V	V	V	V	V	V	V	V	V	V	V	V
474	L	L	L	L	L	L	L	L	L	L	L	L	L
475	K	K	K	K	K	K	K	K	K	K	K	K	K
476	A	A	A	A	A	A	A	A	A	A	A	A	A
477	I	I	I	I	I	I	I	I	I	I	I	I	I
478	G	G	G	G	G	G	G	G	G	G	G	G	G
479	I	V	V	V	V	V	V	V	V	V	V	V	V
480	W	W	W	W	W	W	W	W	W	W	W	W	W
481	G	G	G	G	G	G	G	G	G	G	G	G	G
482	S	S	S	S	S	S	S	S	S	S	S	S	S
483	W	W	W	W	W	W	W	W	W	W	W	W	W
484	V	V	V	V	V	V	V	V	V	V	V	V	V
485	I	I	I	I	I	I	I	I	I	I	I	I	M
486	A	A	A	A	A	A	A	A	A	A	A	A	A
487	P	P	P	P	P	P	P	P	P	P	P	P	P
488	V	V	V	V	V	V	V	V	V	V	V	V	V
489	K	K	K	K	K	K	K	K	K	K	K	K	K
490	L	L	L	L	L	L	L	L	L	L	L	L	L
491	M	M	M	M	M	M	M	V	M	M	M	V	M
492	F	F	F	F	F	F	F	F	F	F	F	F	F
493	A	A	A	A	A	A	A	A	A	A	A	A	A
494	I	I	I	I	I	I	I	I	I	I	I	I	I
495	I	I	I	M	I	I	I	I	I	M	M	I	I
496	K	K	K	K	K	K	K	K	K	K	K	K	K
497	K	K	K	K	K	K	K	K	K	K	K	K	K
498	L	L	L	L	L	L	L	L	L	L	L	L	L
499	M	M	M	M	M	M	M	M	M	M	M	M	M
500	R	R	R	R	R	R	R	R	R	R	R	R	R
501	S	T	T	S	T	T	T	A	S	S	T	A	S
502	V	V	V	V	V	V	V	V	V	V	V	V	V
503	S	S	G	S	S	S	S	S	S	S	S	S	S
504	C	C	C	C	C	C	C	C	C	C	C	C	C
505	L	L	L	M	L	L	L	L	L	L	L	L	L
506	M	M	M	M	M	M	M	M	M	M	V	M	M
507	G	G	G	G	G	G	G	G	G	G	G	G	G
508	K	K	K	K	K	K	K	K	K	K	K	K	K
509	L	L	L	L	L	L	L	L	L	L	L	L	L
510	M	M	M	M	M	M	M	M	M	M	M	M	M
511	D	D	D	D	D	D	D	D	D	D	D	D	D
512	R	R	R	R	R	R	R	R	R	R	R	R	R
513	G	G	G	G	G	G	G	G	G	G	G	G	G
514	R	R	R	R	R	R	R	R	R	R	R	R	R
515	Q	Q	Q	Q	Q	Q	Q	Q	Q	Q	Q	Q	Q
516	V	V	V	V	V	V	V	V	V	V	V	V	V
517	I	I	I	I	I	I	I	I	I	I	I	I	I
518	H	H	H	H	H	H	H	H	H	H	H	H	H
519	E	E	E	E	E	E	E	E	E	E	E	E	E
520	E	E	E	E	E	E	E	E	E	E	E	E	E
521	I	I	I	I	I	I	I	I	I	I	I	I	I
522	G	G	G	G	G	G	G	G	G	G	G	G	G
523	E	E	E	E	E	E	E	E	E	E	E	E	E
524	N	N	N	N	N	N	N	N	N	N	N	N	N
525	R	G	G	R	G	G	R	R	R	R	G	R	R
526	E	E	E	E	E	E	E	E	E	E	E	E	E
527	G	G	G	G	G	G	G	G	G	G	G	G	G
528	N	N	N	N	N	N	N	N	N	N	N	N	N
529	Q	Q	Q	Q	Q	Q	Q	Q	Q	Q	Q	Q	Q
530	D	D	D	D	D	D	D	D	D	D	D	D	D
531	D	D	D	D	D	D	D	D	D	D	D	D	D
532	V	V	V	V	V	V	V	V	V	V	V	V	V
533	R	R	R	R	R	R	R	R	R	R	R	R	R
534	I	I	I	I	I	I	I	I	I	I	I	I	I
535	E	E	E	E	E	E	E	E	E	E	E	E	E
536	M	M	M	M	M	M	M	M	M	M	M	M	M
537	A	A	A	A	A	A	A	A	V	A	A	A	A
538	R	R	R	R	R	R	R	R	R	R	R	R	R
539	P	P	P	P	P	P	P	P	P	P	P	P	P
540	R	R	R	R	R	R	R	R	R	R	R	R	R
541	R	R	R	R	R	R	R	R	R	R	R	R	R
542	V	V	V	V	V	V	V	V	V	V	V	V	V
543	R	R	R	R	R	R	R	R	R	R	R	R	R
544	H	H	H	H	H	H	H	H	H	H	H	H	H
545	W	W	W	W	W	W	W	W	W	W	W	W	W
546	M	M	M	M	M	M	M	M	M	M	M	M	M
547	Y	Y	Y	Y	Y	Y	Y	Y	Y	Y	Y	Y	Y
548	S	S	S	S	S	S	S	S	S	S	S	S	S
549	P	P	P	P	P	P	P	P	P	P	P	P	P
550	V	V	V	V	V	V	V	V	V	V	V	V	V
551	I	I	I	I	I	I	I	I	I	I	I	I	I
552	L	L	L	L	L	L	L	L	L	L	L	L	L
553	T	T	T	T	T	T	T	T	T	T	T	T	T
554	I	I	I	I	I	I	I	I	I	I	I	I	I
555	L	L	L	L	L	L	L	L	L	L	L	L	L
556	A	A	A	A	A	A	A	A	A	A	A	A	A
557	I	I	I	T	I	I	M	I	I	T	I	I	I
558	G	G	G	G	G	G	G	G	G	G	G	G	G
559	L	L	L	L	L	L	L	L	L	L	L	L	L
560	A	T	T	A	A	A	A	A	T	A	A	A	A
561	E	E	E	E	E	E	E	E	E	E	E	E	E
562	G	G	G	G	G	G	G	G	G	G	G	G	G
563	C	C	C	C	C	C	C	C	C	C	C	C	C
564	D	D	D	D	D	D	D	D	D	D	D	D	D
565	E	E	E	E	E	E	E	E	E	E	E	E	E
566	M	M	M	M	M	M	M	M	M	M	M	M	M
567	V	V	V	V	V	V	V	V	V	V	V	V	V
568	H	H	H	H	H	H	H	H	H	H	H	H	H
569	A	A	A	A	A	A	A	A	A	A	A	A	A
570	D	D	D	D	D	D	D	D	D	D	D	D	D
571	S	S	S	S	S	S	S	S	S	S	S	S	S
572	K	K	K	K	K	K	K	K	K	K	K	K	K
573	L	L	L	L	L	L	L	L	L	L	L	L	L
574	V	V	V	V	V	V	V	V	V	V	V	V	V
575	S	S	S	S	S	S	S	S	S	S	S	S	S
576	C	C	C	C	C	C	C	C	C	C	C	C	C
577	R	R	R	R	R	R	R	R	R	R	R	R	R
578	Q	Q	Q	Q	Q	Q	Q	Q	Q	Q	Q	Q	Q
579	G	G	G	G	G	G	G	G	G	G	G	G	G
580	S	S	S	S	S	S	S	S	S	S	S	S	S
581	G	G	G	G	G	G	G	G	G	G	G	G	G
582	N	N	N	N	N	N	N	N	N	N	N	N	N
583	M	M	M	M	M	M	M	M	M	M	M	M	M
584	K	K	K	K	K	K	K	K	K	K	K	K	K
585	D	E	E	E	E	E	E	E	E	E	E	E	E
586	C	C	C	C	C	C	C	C	C	C	C	C	C
587	V	V	V	V	V	V	V	V	V	V	V	V	V
588	T	T	T	T	T	T	T	T	T	T	T	T	T
589	T	T	T	T	T	T	T	T	T	T	T	T	T
590	G	G	G	G	G	G	G	G	G	G	G	G	G
591	R	R	R	R	R	R	R	R	R	R	R	R	R
592	A	A	A	A	A	A	A	A	A	A	A	A	A
593	L	L	L	L	L	L	L	L	L	L	L	L	L
594	L	L	L	L	L	L	L	L	L	L	L	L	L
595	P	P	P	P	P	P	P	P	P	P	P	P	P
596	A	A	A	A	A	A	A	A	A	A	A	A	A
597	V	V	V	V	V	V	V	V	V	V	V	V	V
598	N	N	N	N	N	N	N	N	N	N	N	N	N
599	P	P	P	P	P	P	P	P	P	P	P	P	P
600	G	G	G	G	G	G	G	G	G	G	G	G	G
601	Q	Q	Q	Q	Q	Q	Q	Q	Q	Q	Q	Q	Q
602	E	E	E	E	E	E	E	E	E	E	E	E	E
603	A	A	A	A	A	A	A	A	A	A	A	A	A
604	C	C	C	C	C	C	C	C	C	C	C	C	C
605	L	L	L	L	L	L	L	L	L	L	L	L	L
606	H	H	H	H	H	H	H	H	H	H	H	H	H
607	F	F	F	F	F	F	F	F	F	F	F	F	F
608	T	T	T	T	T	T	T	T	T	T	T	T	T
609	A	A	A	A	A	A	A	A	A	A	A	A	A
610	P	P	P	P	P	P	P	P	P	P	P	P	P
611	G	G	G	G	G	G	G	G	G	G	G	G	G
612	S	S	S	S	S	S	S	S	S	S	S	S	S
613	P	P	P	P	P	P	P	P	P	P	P	P	P
614	D	D	D	D	D	D	D	D	D	D	D	D	D
615	S	S	S	S	S	S	S	S	S	S	S	S	S
616	K	K	K	K	K	K	K	K	K	K	K	K	K
617	C	C	C	C	C	C	C	C	C	C	C	C	C
618	L	L	L	L	L	L	L	L	L	L	L	L	L
619	K	K	K	K	K	K	K	K	K	K	K	K	K
620	I	I	I	I	I	I	I	I	I	I	I	I	I
621	K	K	K	K	K	K	K	K	K	K	K	K	K
622	V	V	V	V	V	V	V	V	V	V	V	V	V
623	K	K	K	K	K	K	K	K	K	K	K	K	K
624	R	R	R	R	R	R	R	R	R	R	R	R	R
625	I	I	I	I	I	I	I	I	I	I	I	I	I
626	N	N	N	N	N	N	N	N	N	N	N	N	N
627	L	L	L	L	L	L	L	L	L	L	L	L	L
628	K	K	K	K	K	K	K	K	K	K	K	K	K
629	C	C	C	C	C	C	C	C	C	C	C	C	C
630	K	K	K	K	K	K	K	K	K	K	K	K	K
631	K	K	K	K	K	K	K	K	K	K	K	K	K
632	S	S	S	S	S	S	S	S	S	S	S	S	S
633	S	S	S	S	S	S	S	S	S	S	S	S	S
634	S	S	S	S	S	S	S	S	S	S	S	S	S
635	Y	Y	Y	Y	Y	Y	Y	Y	Y	Y	Y	Y	Y
636	F	F	F	F	F	F	F	F	F	F	F	F	F
637	V	V	V	V	V	V	V	V	V	V	V	V	V
638	P	P	P	P	P	P	P	P	P	P	P	P	P
639	D	D	D	D	D	D	D	D	D	D	D	D	D
640	A	A	A	A	A	A	A	A	A	A	A	A	A
641	R	R	R	R	R	R	R	R	R	R	R	R	R
642	S	S	S	S	S	S	S	S	S	S	S	S	S
643	R	R	R	R	R	R	R	R	R	R	R	R	R
644	C	C	C	C	C	C	C	C	C	C	C	C	C
645	T	T	T	T	T	T	T	T	T	T	T	T	T
646	S	S	S	S	S	S	S	S	S	S	S	S	S
647	V	V	V	V	V	V	V	V	V	V	V	V	V
648	R	R	R	R	R	R	R	R	R	R	R	R	R
649	R	R	R	R	R	R	R	R	R	R	R	R	R
650	C	C	C	C	C	C	C	C	C	C	C	C	C
651	R	R	R	R	R	R	R	R	R	R	R	R	R
652	W	W	W	W	W	W	W	W	W	W	W	W	W
653	A	A	A	A	A	A	A	A	A	A	A	A	A
654	G	G	G	G	G	G	G	G	G	G	G	G	G
655	D	D	D	D	D	D	D	D	D	D	D	D	D
656	C	C	C	C	C	C	C	C	C	C	C	C	C
657	Q	Q	Q	Q	Q	Q	Q	Q	Q	Q	Q	Q	Q
658	S	S	S	S	S	S	S	S	S	S	S	S	S
659	G	G	G	G	G	G	G	G	G	G	G	G	G
660	C	C	C	C	C	C	C	C	C	C	C	C	C
661	P	P	P	P	P	P	P	P	P	P	P	P	P
662	S	P	P	P	P	P	P	P	S	P	P	P	S
663	H	H	H	H	H	H	H	H	H	H	H	H	H
664	F	F	F	F	F	F	F	F	F	F	F	F	F
665	T	T	T	T	T	T	T	T	T	T	T	T	T
666	S	S	S	S	S	S	S	S	S	S	S	S	S
667	N	N	N	N	N	N	N	N	N	N	N	N	N
668	S	S	S	S	S	S	S	S	S	S	S	S	S
669	F	F	F	F	F	F	F	F	F	F	F	F	F
670	S	S	S	S	S	S	S	S	S	S	S	S	S
671	D	D	D	D	D	D	D	D	D	D	D	D	D
672	D	D	D	D	D	D	D	D	D	D	D	D	D
673	W	W	W	W	W	W	W	W	W	W	W	W	W
674	A	A	A	A	A	A	A	A	A	A	A	A	A
675	G	G	G	G	G	G	G	G	G	G	G	G	G
676	K	K	K	K	K	K	K	K	K	K	K	K	K
677	M	M	M	M	M	M	M	M	M	M	M	M	M
678	D	D	D	D	D	D	D	D	D	D	D	D	D
679	R	R	R	R	R	R	R	R	R	R	R	R	R
680	A	A	A	A	A	A	A	A	A	A	A	A	A
681	G	G	G	G	G	G	G	G	G	G	G	G	G
682	L	L	L	L	L	L	L	L	L	L	L	L	L
683	G	G	G	G	G	G	G	G	G	G	G	G	G
684	F	F	F	F	F	F	F	F	F	F	F	F	F
685	S	S	S	S	S	S	S	S	S	S	S	S	S
686	G	G	G	G	G	G	G	G	G	G	G	G	G
687	C	C	C	C	C	C	C	C	C	C	C	C	C
688	S	S	S	S	S	S	S	S	S	S	S	S	S
689	D	D	D	D	D	D	D	D	D	D	D	D	D
690	G	G	G	G	G	G	G	G	G	G	G	G	G
691	C	C	C	C	C	C	C	C	C	C	C	C	C
692	G	G	G	G	G	G	G	G	G	G	G	G	G
693	G	G	G	G	G	G	G	G	G	G	G	G	G
694	A	A	A	A	A	A	A	A	A	A	A	A	A
695	A	A	A	A	A	A	A	A	A	A	A	A	A
696	C	C	C	C	C	C	C	C	C	C	C	C	C
697	G	G	G	G	G	G	G	G	G	G	G	G	G
698	C	C	C	C	C	C	C	C	C	C	C	C	C
699	F	F	F	F	F	F	F	F	F	F	F	F	F
700	N	N	N	N	N	N	N	N	N	N	N	N	N
701	A	A	A	A	A	A	A	A	A	A	A	A	A
702	A	A	A	A	A	A	A	A	A	A	A	A	A
703	P	P	P	P	P	P	P	P	P	P	P	P	P
704	S	S	S	S	S	S	S	S	S	S	S	S	S
705	C	C	C	C	C	C	C	C	C	C	C	C	C
706	I	I	I	I	I	I	I	I	I	I	I	I	I
707	F	F	F	F	F	F	F	F	F	F	F	F	F
708	W	W	W	W	W	W	W	W	W	W	W	W	W
709	R	R	R	R	R	R	R	R	R	R	R	R	R
710	K	K	K	K	K	K	K	K	K	K	K	K	K
711	W	W	W	W	W	W	W	W	W	W	W	W	W
712	V	V	V	V	V	V	V	V	V	V	V	V	V
713	E	E	E	E	E	E	E	E	E	E	E	E	E
714	N	N	N	N	N	N	N	N	N	N	N	N	N
715	P	P	P	P	P	P	P	P	P	P	P	P	P
716	H	H	H	H	H	H	H	H	H	H	H	H	H
717	G	G	G	G	G	G	G	G	G	G	G	G	G
718	I	I	I	I	I	I	I	I	I	I	I	I	I
719	I	I	I	I	I	I	I	I	I	I	I	I	I
720	W	W	W	W	W	W	W	W	W	W	W	W	W
721	K	K	K	K	K	K	K	K	K	K	K	K	K
722	V	V	V	V	V	V	V	V	V	V	V	V	V
723	S	S	S	S	S	S	S	S	S	S	S	S	S
724	P	P	P	P	P	P	P	P	P	P	P	P	P
725	C	C	C	C	C	C	C	C	C	C	C	C	C
726	A	A	A	A	A	A	A	A	A	A	A	A	A
727	A	A	A	A	A	A	A	A	A	A	A	A	A
728	W	W	W	W	W	W	W	W	W	W	W	W	W
729	V	V	V	V	V	V	V	V	V	V	V	V	V
730	P	P	P	P	P	P	P	P	P	P	P	P	P
731	S	S	S	S	S	S	S	S	S	S	S	S	S
732	A	A	A	A	A	A	A	A	A	A	A	A	A
733	V	V	V	V	V	V	V	V	V	V	V	V	V
734	I	I	I	I	I	I	I	I	I	I	I	I	I
735	E	E	E	E	E	E	E	E	E	E	E	E	E
736	L	L	L	L	L	L	L	L	L	L	L	L	L
737	T	T	T	T	T	T	T	T	T	T	T	T	T
738	M	M	M	M	M	M	M	M	M	M	M	M	M
739	P	P	P	P	P	P	P	P	P	P	P	P	P
740	S	S	S	S	S	S	S	S	S	S	S	S	S
741	G	G	G	G	G	G	G	G	G	G	G	G	G
742	E	E	E	E	E	E	E	E	E	E	E	E	E
743	V	V	V	V	V	V	V	V	V	V	V	V	V
744	R	R	R	R	R	R	R	R	R	R	R	R	R
745	T	T	T	T	T	T	T	T	T	T	T	T	T
746	F	F	F	F	F	F	F	F	F	F	F	F	F
747	H	H	H	H	H	H	H	H	H	H	H	H	H
748	P	P	P	P	P	P	P	P	P	P	P	P	P
749	M	M	M	M	M	M	M	M	M	M	M	M	M
750	S	S	S	S	S	S	S	S	S	S	S	S	S
751	G	G	G	G	G	G	G	G	G	G	G	G	G
752	I	I	I	I	I	I	I	I	I	I	I	I	I
753	P	P	P	P	P	P	P	P	P	P	P	P	P
754	T	T	T	T	T	T	T	T	T	T	T	T	T
755	Q	Q	Q	Q	Q	Q	Q	Q	Q	Q	Q	Q	Q
756	V	V	V	V	V	V	V	V	V	V	V	V	V
757	F	F	F	F	F	F	F	F	F	F	F	F	F
758	K	K	K	K	K	K	K	K	K	K	K	K	K
759	G	G	G	G	G	G	G	G	G	G	G	G	G
760	V	V	V	V	V	V	V	V	V	V	V	V	V
761	S	S	S	S	S	S	S	S	S	S	S	S	S
762	V	V	V	V	V	V	V	V	V	V	V	V	V
763	T	T	T	T	T	T	T	T	T	T	T	T	T
764	Y	Y	Y	Y	Y	Y	Y	Y	Y	Y	Y	Y	Y
765	L	L	L	L	L	L	L	L	L	L	L	L	L
766	G	G	G	G	G	G	G	G	G	G	G	G	G
767	S	S	S	S	S	S	S	S	S	S	S	S	S
768	D	D	D	D	D	D	D	D	D	D	D	D	D
769	M	M	M	M	M	M	M	M	M	M	M	M	M
770	E	E	E	E	E	E	E	E	E	E	E	E	E
771	V	V	V	V	V	V	V	V	V	V	V	V	V
772	S	S	S	S	S	S	S	S	S	S	S	S	S
773	G	G	G	G	G	G	G	G	G	G	G	G	G
774	L	L	L	L	L	L	L	L	L	L	L	L	L
775	T	T	T	T	T	T	T	T	T	T	T	T	T
776	D	D	D	D	D	D	D	D	D	D	D	D	D
777	L	L	L	L	L	L	L	L	L	L	L	L	L
778	C	C	C	C	C	C	C	C	C	C	C	C	C
779	E	E	E	E	E	E	E	E	E	E	E	E	E
780	I	I	I	I	I	I	I	I	I	I	I	I	I
781	E	E	E	E	E	E	E	E	E	E	E	E	E
782	E	E	E	E	E	E	E	E	E	E	E	E	E
783	L	L	L	L	L	L	L	L	L	L	L	L	L
784	K	K	K	K	K	K	K	K	K	K	K	K	K
785	S	S	S	S	S	S	S	S	S	S	S	S	S
786	K	K	K	K	K	K	K	K	K	K	K	K	K
787	K	K	K	K	K	K	K	K	K	K	K	K	K
788	L	L	L	L	L	L	L	L	L	L	L	L	L
789	A	A	A	A	A	A	A	A	A	A	A	A	A
790	L	L	L	L	L	L	L	L	L	L	L	L	L
791	A	A	A	A	A	A	A	A	A	A	A	A	A
792	P	P	P	P	P	P	P	P	P	P	P	P	P
793	C	C	C	C	C	C	C	C	C	C	C	C	C
794	N	N	N	N	N	N	N	N	N	N	N	N	N
795	Q	Q	Q	Q	Q	Q	Q	Q	Q	Q	Q	Q	Q
796	A	A	A	A	A	A	A	A	A	A	A	A	A
797	G	G	G	G	G	G	G	G	G	G	G	G	G
798	M	M	M	M	M	M	M	M	M	M	M	M	M
799	G	G	G	G	G	G	G	G	G	G	G	G	G
800	V	V	V	V	V	V	V	V	V	V	V	V	V
801	V	V	V	V	V	V	V	V	V	V	V	V	V
802	G	G	G	G	G	G	G	G	G	G	G	G	G
803	K	K	K	K	R	K	K	K	K	K	K	K	K
804	V	V	V	V	V	V	V	V	V	V	V	V	V
805	G	G	G	G	G	G	G	G	G	G	G	G	G
806	E	E	E	E	E	E	E	E	E	E	E	E	E
807	I	I	I	I	I	I	I	I	I	I	I	I	I
808	Q	Q	Q	Q	Q	Q	Q	Q	Q	Q	Q	Q	Q
809	C	C	C	C	C	C	C	C	C	C	C	C	C
810	S	S	S	S	S	S	S	S	S	S	S	S	S
811	S	S	S	S	S	S	S	S	S	S	S	S	S
812	E	E	E	E	E	E	E	E	E	E	E	E	E
813	E	E	E	E	E	E	E	E	E	E	E	E	E
814	S	S	S	S	S	S	S	S	S	S	S	S	S
815	A	A	A	A	A	A	A	A	A	A	A	A	A
816	R	R	R	R	R	R	R	R	R	R	R	R	R
817	T	T	T	T	T	T	T	T	T	T	T	T	T
818	I	I	I	I	I	I	I	I	I	I	I	I	I
819	K	K	K	K	K	K	K	K	K	K	K	K	K
820	K	K	K	K	K	K	K	K	K	K	K	K	K
821	D	D	D	D	D	D	D	D	D	D	D	D	D
822	G	G	G	G	G	G	G	G	G	G	G	G	G
823	C	C	C	C	C	C	C	C	C	C	C	C	C
824	I	I	I	I	I	I	I	I	I	I	I	I	I
825	W	W	W	W	W	W	W	W	W	W	W	W	W
826	N	N	N	N	N	N	N	N	N	N	N	N	N
827	A	A	A	A	A	A	A	A	A	A	A	A	A
828	D	D	D	D	D	D	D	D	D	D	D	D	D
829	L	L	L	L	L	L	L	L	L	L	L	L	L
830	V	V	V	V	V	V	V	V	V	V	V	V	V
831	G	G	G	G	G	G	G	G	G	G	G	G	G
832	I	I	I	I	I	I	I	I	I	I	I	I	I
833	E	E	E	E	E	E	E	E	E	E	E	E	E
834	L	L	L	L	L	L	L	L	L	L	L	L	L
835	R	R	R	R	R	R	R	R	R	R	R	R	R
836	V	V	V	V	V	V	V	V	V	V	V	V	V
837	D	D	D	D	D	D	D	D	D	D	D	D	D
838	D	D	D	D	D	D	D	D	D	D	D	D	D
839	A	A	A	A	A	A	A	A	A	A	A	A	A
840	V	V	V	V	V	V	V	V	V	V	V	V	V
841	C	C	C	C	C	C	C	C	C	C	C	C	C
842	Y	Y	Y	Y	Y	Y	Y	Y	Y	Y	Y	Y	Y
843	S	S	S	S	S	S	S	S	S	S	S	S	S
844	K	K	K	K	K	K	K	K	K	K	K	K	K
845	I	I	I	I	I	I	I	I	I	I	I	I	I
846	T	T	T	T	T	T	T	T	T	T	T	T	T
847	S	S	S	S	S	S	S	S	S	S	S	S	S
848	V	V	V	V	V	V	V	V	V	V	V	V	V
849	E	E	E	E	E	E	E	E	E	E	E	E	E
850	A	A	A	A	A	A	A	A	A	A	A	A	A
851	V	V	V	V	V	V	V	V	V	V	V	V	V
852	A	A	A	A	A	A	A	A	A	A	A	A	A
853	N	N	N	N	N	N	N	N	N	N	N	N	N
854	Y	Y	Y	Y	Y	Y	Y	Y	Y	Y	Y	Y	Y
855	S	S	S	S	S	S	S	S	S	S	S	S	S
856	A	A	A	A	A	A	A	A	A	A	A	A	A
857	I	I	I	I	I	I	I	I	I	I	I	I	I
858	P	P	P	P	P	P	P	P	P	P	P	P	P
859	T	T	T	T	T	T	T	T	T	T	T	T	T
860	T	T	T	T	T	T	T	T	T	T	T	T	T
861	I	I	I	I	I	I	I	I	I	I	I	I	I
862	G	G	G	G	G	G	G	G	G	G	G	G	G
863	G	G	G	G	G	G	G	G	G	G	G	G	G
864	L	L	L	L	L	L	L	L	L	L	L	L	L
865	R	R	R	R	R	R	R	R	R	R	R	R	R
866	F	F	F	F	F	F	F	F	F	F	F	F	F
867	E	E	E	E	E	E	E	E	E	E	E	E	E
868	R	R	R	R	R	R	R	R	R	R	R	R	R
869	S	S	S	S	S	S	S	S	S	S	S	S	S
870	H	H	H	H	H	H	H	H	H	H	H	H	H
871	D	D	D	D	D	D	D	D	D	D	D	D	D
872	S	S	S	S	S	S	S	S	S	S	S	S	S
873	Q	Q	Q	Q	Q	Q	Q	Q	Q	Q	Q	Q	Q
874	G	G	G	G	G	G	G	G	G	G	G	G	G
875	K	K	K	K	K	K	K	K	K	K	K	K	K
876	I	I	I	I	I	I	I	I	V	I	I	I	I
877	S	S	S	S	S	S	F	S	S	S	S	S	S
878	G	G	G	G	G	G	G	G	G	G	G	G	G
879	S	S	S	S	S	S	S	S	S	S	S	S	S
880	P	P	P	P	P	P	P	P	P	P	P	P	P
881	L	L	L	L	L	L	L	L	L	L	L	L	L
882	D	D	D	D	D	D	D	D	D	D	D	D	D
883	I	I	I	I	I	I	I	I	I	I	I	I	I
884	T	T	T	T	T	T	T	T	T	T	T	T	T
885	A	A	A	A	A	A	A	A	A	A	A	A	A
886	I	I	I	I	I	I	I	I	I	I	I	I	V
887	R	R	R	R	R	R	R	R	R	R	R	R	R
888	G	G	G	G	G	G	G	G	G	G	G	G	G
889	S	S	S	S	S	S	S	S	S	S	S	S	S
890	F	F	F	F	F	F	F	F	F	F	F	F	F
891	S	S	S	S	S	S	S	S	S	S	S	S	S
892	V	V	V	V	V	V	I	V	V	V	V	V	V
893	N	N	N	N	N	N	N	N	N	N	N	N	N
894	Y	Y	Y	Y	Y	Y	Y	Y	Y	Y	Y	Y	Y
895	R	R	R	R	R	R	R	R	R	R	R	R	R
896	G	G	G	G	G	G	G	G	G	G	G	G	G
897	L	L	L	L	L	L	L	L	L	L	L	L	L
898	R	R	R	R	R	R	R	R	R	R	R	R	R
899	L	L	L	L	L	L	L	L	L	L	L	L	L
900	S	S	S	S	S	S	S	S	S	S	S	S	S
901	L	L	L	L	L	L	L	L	L	L	L	L	L
902	S	S	S	S	S	S	S	S	S	S	S	S	S
903	E	E	E	E	E	E	E	E	E	E	E	E	E
904	I	I	I	I	I	I	I	I	I	I	I	I	I
905	T	T	T	T	T	T	T	T	T	T	T	T	T
906	A	A	A	A	A	A	A	A	A	A	A	A	A
907	T	T	T	T	T	T	T	T	T	T	T	T	T
908	C	C	C	C	C	C	C	C	C	C	C	C	C
909	T	T	T	T	T	T	T	T	T	T	T	T	T
910	G	G	G	G	G	G	G	G	G	G	G	G	G
911	E	E	E	E	E	E	E	E	E	E	E	E	E
912	V	V	V	V	V	V	V	V	V	V	V	V	V
913	T	T	T	T	T	T	T	T	T	T	T	T	T
914	N	N	N	N	N	N	N	N	N	N	N	N	N
915	V	V	V	V	V	V	V	V	V	V	V	V	V
916	S	S	S	S	S	S	S	S	S	S	S	S	S
917	G	G	G	G	G	G	G	G	G	G	G	G	G
918	C	C	C	C	C	C	C	C	C	C	C	C	C
919	Y	Y	Y	Y	Y	Y	Y	Y	Y	Y	Y	Y	Y
920	S	S	S	S	S	S	S	S	S	S	S	S	S
921	C	C	C	C	C	C	C	C	C	C	C	C	C
922	M	M	M	M	M	M	M	M	M	M	M	M	M
923	T	T	T	T	T	T	T	T	T	T	T	T	T
924	G	G	G	G	G	G	G	G	G	G	G	G	G
925	A	A	A	A	A	A	A	A	A	A	A	A	A
926	K	K	K	K	K	K	K	K	K	K	K	K	K
927	V	V	V	V	V	V	V	V	V	V	V	V	V
928	S	S	S	S	S	S	S	S	S	S	S	S	S
929	I	I	I	V	I	I	I	I	I	V	I	I	I
930	K	K	K	K	K	K	K	K	K	K	K	K	K
931	L	L	L	L	L	L	L	L	L	L	L	L	L
932	H	H	H	H	H	H	H	H	H	H	H	H	H
933	S	S	S	S	S	S	S	S	S	S	S	S	S
934	S	S	S	S	S	S	S	S	S	S	S	S	S
935	K	K	K	K	K	K	K	K	K	K	K	K	K
936	N	N	N	N	N	N	N	N	N	N	N	N	N
937	S	S	S	S	S	S	S	S	S	S	S	S	S
938	T	T	T	T	T	T	T	T	T	T	T	T	T
939	A	A	A	A	A	A	A	A	A	A	A	A	A
940	H	H	H	H	H	H	H	H	H	H	H	H	H
941	V	V	V	V	V	V	V	V	V	V	V	V	V
942	R	R	R	R	R	R	R	R	R	R	R	R	R
943	C	C	C	C	C	C	C	C	C	C	C	C	C
944	K	K	K	K	K	K	K	K	K	K	K	K	K
945	G	G	G	G	G	G	G	G	G	G	G	G	G
946	D	D	D	D	D	D	D	D	D	D	D	D	D
947	E	E	E	E	E	E	E	E	E	E	E	E	E
948	T	T	T	T	T	T	T	T	T	T	T	T	T
949	A	A	A	A	A	A	A	A	A	A	A	A	A
950	F	F	F	F	F	F	F	F	F	F	F	F	F
951	S	S	S	S	S	S	S	S	S	S	S	S	S
952	V	V	V	V	V	V	V	V	V	V	V	V	V
953	L	L	L	L	L	L	L	L	L	L	L	L	L
954	E	E	E	E	E	E	E	E	E	E	E	E	E
955	G	G	G	G	G	G	G	G	G	G	G	G	G
956	V	V	V	V	V	V	V	V	V	V	V	V	V
957	H	H	H	H	H	H	H	H	H	H	H	H	H
958	S	S	S	S	S	S	S	S	S	S	S	S	S
959	Y	Y	Y	Y	Y	Y	Y	Y	Y	Y	Y	Y	Y
960	T	T	T	T	T	T	T	S	T	T	T	S	T
961	V	V	V	V	V	V	V	V	V	V	V	V	V
962	S	S	S	S	S	S	S	S	S	S	S	S	S
963	L	L	L	L	L	L	L	L	L	L	L	L	L
964	S	S	S	S	S	S	?	S	S	S	S	S	S
965	F	F	F	F	F	F	F	F	F	F	F	F	F
966	D	D	D	D	D	D	D	D	D	D	D	D	D
967	H	H	H	H	H	H	H	H	H	H	H	H	H
968	A	A	A	A	A	A	A	A	A	A	A	A	A
969	V	V	V	V	V	V	V	V	V	V	V	V	V
970	V	V	V	V	V	V	V	V	V	V	V	V	V
971	D	D	D	D	D	D	D	D	D	D	D	D	D
972	E	E	E	E	E	E	E	E	E	E	E	E	E
973	Q	Q	Q	Q	Q	Q	Q	Q	Q	Q	Q	Q	Q
974	C	C	C	C	C	C	C	C	C	C	C	C	C
975	Q	Q	Q	Q	Q	Q	Q	Q	Q	Q	Q	Q	Q
976	L	L	L	L	L	L	L	L	L	L	L	L	L
977	N	N	N	N	N	N	N	N	N	N	N	N	N
978	C	C	C	C	C	C	C	C	C	C	C	C	C
979	G	G	G	G	G	G	G	G	G	G	G	G	G
980	G	G	G	G	G	G	G	G	G	G	G	G	G
981	H	H	H	H	H	H	H	H	H	H	H	H	H
982	E	E	E	E	E	E	E	E	E	E	E	E	E
983	S	S	S	S	S	S	S	S	S	S	S	S	S
984	Q	Q	Q	Q	Q	Q	Q	H	Q	Q	Q	Q	Q
985	V	V	V	V	V	V	V	V	V	V	V	V	V
986	T	T	T	T	T	T	T	T	T	T	T	T	T
987	L	L	L	L	L	L	L	L	L	L	L	L	L
988	K	K	K	K	K	K	R	R	K	K	K	R	K
989	G	G	G	G	G	G	G	G	G	G	G	G	G
990	N	N	N	N	N	N	S	N	N	N	N	N	N
991	L	L	L	L	L	L	L	L	L	L	L	L	L
992	I	I	I	I	I	I	I	I	I	I	I	I	I
993	F	F	F	F	F	F	F	F	F	F	F	F	F
994	L	L	L	L	L	L	L	L	L	L	L	L	L
995	D	D	D	D	D	D	D	D	D	D	D	D	D
996	V	V	V	V	V	V	V	V	V	V	V	V	V
997	P	P	P	P	P	P	P	P	P	P	P	P	P
998	K	K	K	K	K	K	K	K	K	K	K	K	K
999	F	F	F	F	F	F	F	F	F	F	F	F	F
1000	V	V	V	V	V	V	V	V	V	V	V	V	V
1001	D	D	D	D	D	D	D	D	D	D	D	D	D
1002	G	G	G	G	G	G	G	G	G	G	G	G	G
1003	S	S	S	S	S	S	S	S	S	S	S	S	S
1004	Y	Y	Y	Y	Y	Y	Y	Y	Y	Y	Y	Y	Y
1005	M	M	M	M	M	M	M	M	M	M	M	M	M
1006	Q	Q	Q	Q	Q	Q	Q	Q	Q	Q	Q	Q	Q
1007	T	T	T	T	T	T	T	T	T	T	T	T	T
1008	Y	Y	Y	Y	Y	Y	Y	Y	Y	Y	Y	Y	Y
1009	H	H	H	H	H	H	H	H	H	H	H	H	H
1010	S	S	S	S	S	S	S	S	S	S	S	S	S
1011	S	T	T	T	T	T	T	T	S	T	T	T	S
1012	V	V	V	V	V	V	V	V	V	V	V	V	V
1013	P	P	P	P	P	P	P	P	P	P	P	P	P
1014	T	T	T	T	T	T	T	T	T	T	T	T	T
1015	G	G	G	G	G	G	G	G	G	G	G	G	G
1016	A	A	A	A	A	A	A	A	A	A	A	A	A
1017	N	N	N	N	N	N	N	N	N	N	N	N	N
1018	I	I	I	I	I	I	I	I	I	I	I	I	I
1019	P	P	P	P	P	P	P	P	P	P	P	P	P
1020	S	S	S	S	S	S	S	S	S	S	S	S	S
1021	P	P	P	P	P	P	P	P	P	P	P	P	P
1022	T	T	T	T	T	T	T	T	T	T	T	T	T
1023	D	D	D	D	D	D	D	D	D	D	D	D	D
1024	W	W	W	W	W	W	W	W	W	W	W	W	W
1025	L	L	L	L	L	L	L	L	L	L	L	L	L
1026	N	N	N	N	N	N	N	N	N	N	N	N	N
1027	A	A	A	A	A	A	A	A	A	A	A	A	A
1028	L	L	L	L	L	L	L	L	L	L	L	L	L
1029	F	F	F	F	F	F	F	F	F	F	F	F	F
1030	G	G	G	G	G	G	G	G	G	G	G	G	G
1031	N	N	N	N	N	N	N	N	N	N	N	N	N
1032	G	G	G	G	G	G	G	G	G	G	G	G	G
1033	L	L	L	L	L	L	L	L	L	L	L	L	L
1034	S	S	S	S	S	S	S	S	S	S	S	S	S
1035	R	R	R	R	R	R	R	R	R	R	R	R	R
1036	W	W	W	W	W	W	W	W	W	W	W	W	W
1037	I	I	I	I	I	I	I	I	I	I	I	I	I
1038	L	L	L	L	L	L	L	L	L	L	L	L	L
1039	G	G	G	G	G	G	G	G	G	G	G	G	G
1040	V	V	V	V	V	V	V	V	V	V	V	V	V
1041	I	I	I	I	I	I	I	I	I	I	I	I	I
1042	G	G	G	G	G	G	G	G	G	G	G	G	G
1043	V	V	V	V	V	V	V	V	V	V	V	V	V
1044	L	L	L	M	L	L	L	L	L	L	L	L	L
1045	L	L	L	L	L	L	L	L	L	L	L	L	L
1046	G	G	G	G	G	G	G	G	G	G	G	G	G
1047	G	G	G	G	G	G	G	G	G	G	G	G	V
1048	L	L	L	L	L	L	L	L	L	L	L	L	L
1049	A	A	A	A	A	A	A	A	A	A	A	A	A
1050	L	L	L	L	L	L	L	L	L	L	L	L	L
1051	F	F	F	F	F	F	F	F	F	F	F	F	F
1052	F	F	F	F	F	F	F	F	F	F	F	F	F
1053	L	L	L	L	L	L	L	L	L	L	L	L	L
1054	I	I	I	I	I	I	I	I	I	I	I	I	I
1055	M	M	M	M	M	M	M	M	M	M	M	M	M
1056	S	S	S	S	S	S	S	S	S	S	F	S	S
1057	L	L	L	L	L	L	L	L	L	L	L	L	L
1058	F	F	F	F	F	F	F	F	F	F	F	F	F
1059	K	K	K	K	K	K	K	K	K	K	K	K	K
1060	L	L	L	L	L	L	L	L	L	L	L	L	L
1061	G	G	G	G	G	G	G	G	G	G	G	G	G
1062	T	T	T	T	T	T	T	T	T	T	T	T	T
1063	K	K	K	K	K	K	K	K	K	K	K	K	K
1064	Q	Q	Q	Q	Q	Q	Q	Q	Q	Q	Q	Q	Q
1065	V	V	V	V	V	V	V	V	V	V	V	I	V
1066	F	F	F	F	F	F	F	F	F	F	F	F	F
1067	R	R	R	R	R	R	R	R	R	R	R	R	R
1068	S	S	S	S	S	S	S	S	S	S	S	S	S
1069	R	R	R	R	R	R	R	R	R	R	R	R	R
1070	T	T	T	T	T	T	T	T	T	T	T	T	T
1071	K	K	K	K	K	K	K	K	K	K	K	K	K
1072	L	L	L	L	L	L	L	L	L	L	L	L	L
1073	A	A	A	A	A	A	A	A	A	A	A	A	A
1074	*	*	*	*	*	*	*	*	*	*	*	*	*
